# Supplementary material for: Transcriptome analysis revealed potential mechanisms of differences in physiological stress responses between caged male and female magpies
Source: BMC Genomics. 2019 Jun 3;20:447. doi: 10.1186/s12864-019-5804-0 (PMC6547487; doi:10.1186/s12864-019-5804-0)
Supplement: Supplementary file 4 — Figure S4A. The Th1 and Th2 cell differentiation pathway (ko04658 ). Figure S4B. The Th17 cell differentiation pathway (ko04659 ). Genes colored in red and blue represent that they were up-regulated in male and female magpies, respectively, and those colored in green indicate that expressions of the genes were either up- or down-regulated in both male and female magpies. (ZIP 62 kb) [file 12864_2019_5804_MOESM4_ESM.zip]

Archive with 2 entries (2 files):
- Fig. S4A Th1 and Th2 cell differentiation pathway (ko04658 ).png
- Fig. S4B Th17 cell differentiation pathway (ko04659 ).png
