# Supplementary material for: Transcriptome analysis revealed potential mechanisms of differences in physiological stress responses between caged male and female magpies
Source: BMC Genomics. 2019 Jun 3;20:447. doi: 10.1186/s12864-019-5804-0 (PMC6547487; doi:10.1186/s12864-019-5804-0)
Supplement: Supplementary file 5 — Figure S5A. The longevity regulating pathway (ko04211). Figure S5B. The longevity regulating pathway-worm (ko04212 ). Figure S5C. The insulin signaling pathway (ko04910). Figure S5D. The mTOR signaling pathway (ko04150). Genes colored in red and blue represent that they were up-regulated in male and female magpies, respectively, and those colored in green indicate that expressions of the genes were either up- or down-regulated in both male and female magpies. (ZIP 93 kb) [file 12864_2019_5804_MOESM5_ESM.zip]

Archive with 4 entries (4 files):
- Fig. S5A Longevity regulating pathway (ko04211).png
- Fig. S5B Longevity regulating pathway-worm (ko04212 ).png
- Fig. S5C ko04910 Insulin signaling pathway.png
- Fig. S5D ko04150 mTOR signaling pathway.png
