# Supplementary material for: Transcriptome analysis revealed potential mechanisms of differences in physiological stress responses between caged male and female magpies
Source: BMC Genomics. 2019 Jun 3;20:447. doi: 10.1186/s12864-019-5804-0 (PMC6547487; doi:10.1186/s12864-019-5804-0)
Supplement: Supplementary file 6 — Figure S6A. The herpes simplex infection pathway (ko05168). Figure S6B. The tuberculosis pathway (ko05152). Figure S6C. The leishmaniasis pathway (ko05140). Figure S6D. The systemic lupus erythematosus pathway (ko05322). Genes colored in red and blue represent that they were up-regulated in male and female magpies, respectively, and those colored in green indicate that expressions of the genes were either up- or down-regulated in both male and female magpies. (ZIP 121 kb) [file 12864_2019_5804_MOESM6_ESM.zip]

Archive with 4 entries (4 files):
- Fig. S6A Herpes simplex infection  pathway (ko05168).png
- Fig. S6B Tuberculosis (ko05152).png
- Fig. S6C Leishmaniasis pathway (ko05140).png
- Fig. S6D Systemic lupus erythematosus pathway (ko05322).png
